# Supplementary material for: Salinity Duration Differently Modulates Physiological Parameters and Metabolites Profile in Roots of Two Contrasting Barley Genotypes
Source: Plants (Basel). 2021 Feb 5;10(2):307. doi: 10.3390/plants10020307 (PMC7914899; doi:10.3390/plants10020307)
Supplement: Supplementary file 1 [file plants-10-00307-s001.zip]

Archive with 2 entries (2 files):
- Supplemental table 1.xlsx
- Supplemental figures 1 and 2.docx
