# Supplementary material for: Salinity Duration Differently Modulates Physiological Parameters and Metabolites Profile in Roots of Two Contrasting Barley Genotypes
Source: Plants (Basel). 2021 Feb 5;10(2):307. doi: 10.3390/plants10020307 (PMC7914899; doi:10.3390/plants10020307)
Supplement: Supplementary file 1 [file plants-10-00307-s001.zip › Supplemental table 1.xlsx]

## Sheet: Table S1
Table S 1 Main physiological parameters, inorganic ions, hydrogen peroxide (H2O2), malondialdehyde (MDA), pigments, carbohydrates, glycine betaine, proteins, total and free amino acids content in roots of H. maritimum and H. vulgare under non-saline condition (control), 200 mM NaCl (salt stress) and transient 200 mM NaCl treatment (recovery). Salt was gradually added to salt treated plants starti…
	Hordeum maritimum															Hordeum vulgare
Day	Control					Salt stress					Salt removal					Control					Salt stress					Salt removal
	Root fresh weight (g per plant)																	0.33685
30	0.349117	±	0.138161	a	A	0.448567	±	0.117429	ab	A	0.448567	±	0.117429	ab	A	0.694	±	0.156499	b	A	0.286	±	0.168395	a	A	0.286	±	0.168395	a	A
33	0.680233	±	0.0782455	a	B	0.418833	±	0.0202073	b	A	0.314333	±	0.0617765	c	A	0.876	±	0.220971	a	A	0.343	±	0.0969948	bc	A	0.6343	±	0.101424	a	B
36	0.788333	±	0.0395769	a	B	0.378433	±	0.138008	b	A	0.738333	±	0.0359212	a	B	0.885833	±	0.0582545	a	A	0.253217	±	0.0734991	b	AB	0.543389	±	0.0655297	c	B
42	1.073	±	0.222668	a	C	0.494	±	0.152302	b	AB	0.843516	±	0.0165196	a	C	1.797	±	0.342321	c	B	0.179333	±	0.0263881	d	B	0.6112	±	0.258801	a	BC
48	1.12657	±	0.137672	a	C	0.662508	±	0.128197	b	B	1.15014	±	0.082135	a	D	2.294	±	0.365858	c	B	0.165333	±	0.0217332	d	B	0.826667	±	0.0678921	b	C
	Root RWC (%)
30	86.6725	±	1.45747	a	A	87.4684	±	4.21057	a	AB	87.4684	±	4.21057	a	A	92.2484	±	0.763296	a	AB	85.8315	±	10.5972	a	AB	85.8315	±	10.5972	a	A
33	90.6903	±	1.80831	a	A	90.5342	±	1.60713	a	A	91.736	±	1.1863	a	A	91.282	±	2.3374	a	AB	92.7169	±	0.744699	a	B	93.3565	±	2.89211	a	A
36	89.5599	±	1.46618	a	A	88.47	±	1.74047	a	AB	90.7553	±	0.399496	a	A	91.3375	±	0.687795	a	A	85.2345	±	5.20346	a	A	87.4044	±	3.66427	a	A
42	89.1566	±	3.12595	ab	A	87.6345	±	0.726618	ab	B	90.2763	±	0.681858	ab	A	92.254	±	1.99518	a	AB	81.3691	±	4.23371	b	A	85.9434	±	7.14426	ab	A
48	88.5297	±	2.24059	a	A	86.9183	±	2.10207	a	AB	90.6294	±	2.18181	a	A	93.4281	±	0.904136	a	B	79.9128	±	5.22825	b	A	91.1906	±	2.70482	a	A
	Root to shoot ratio (on DW basis)
30	0.2882	±	0.0822493	a	A	0.252082	±	0.0222411	a	A	0.252082	±	0.0222411	a	A	0.248587	±	0.0193536	a	A	0.236259	±	0.05141	a	A	0.236259	±	0.05141	a	A
33	0.253918	±	0.0430105	a	A	0.201794	±	0.0488546	ab	A	0.1634	±	0.0359045	b	B	0.195167	±	0.0116703	ab	B	0.204639	±	0.038088	ab	A	0.236444	±	0.0918891	ab	A
36	0.341321	±	0.0667407	ab	A	0.563895	±	0.141067	a	BC	0.264648	±	0.0400436	bc	A	0.194052	±	0.0308154	c	B	0.284975	±	0.106369	bc	A	0.271028	±	0.0821925	bc	A
42	0.288782	±	0.0500723	a	A	0.863289	±	0.160749	b	B	0.272867	±	0.0184798	a	A	0.218582	±	0.0677483	a	AB	0.23329	±	0.0637781	a	A	0.300338	±	0.104757	a	A
48	0.172794	±	0.0248446	a	B	0.583948	±	0.0344175	b	C	0.259419	±	0.0582039	c	A	0.179801	±	0.0384204	ac	B	0.227451	±	0.0878201	ac	A	0.278345	±	0.064823	c	A
	Water potential (Mpa)
30	-1.57896	±	0.0186046	a	A	-2.12334	±	0.180028	b	A	-2.12334	±	0.180028	b	A	-1.42244	±	0.0901278	c	A	-2.3392	±	0.166286	b	A	-2.3392	±	0.166286	b	AB
33	-1.58928	±	0.011246	a	A	-2.04078	±	0.1537	b	A	-1.66238	±	0.0805329	a	B	-1.40696	±	0.150888	a	AB	-2.69524	±	0.0573627	c	B	-2.7778	±	0.247607	c	A
36	-1.36654	±	0.165328	a	A	-2.34092	±	0.206953	b	AB	-1.55918	±	0.171378	a	B	-1.37428	±	0.0361507	a	A	-2.68492	±	0.0748793	c	B	-1.97714	±	0.347921	b	B
42	-1.65034	±	0.0523895	a	B	-2.13452	±	0.0699144	b	A	-1.634	±	0.00829354	a	B	-1.34848	±	0.11426	c	AB	-3.12739	±	0.0212099	d	C	-1.4276	±	0.127033	c	C
48	-1.32354	±	0.0682604	ac	A	-2.69266	±	0.113119	b	B	-1.49038	±	0.179349	a	B	-1.21604	±	0.0706719	c	B	-3.56986	±	0.116081	d	D	-1.35106	±	0.00649286	a	C
	Chloride (μmol g−1 DW)							-1.43262
30	127.384	±	12.7065	a	A	532.934	±	39.0803	b	A	532.934	±	39.0803	b	A	184.477	±	12.1522	c	A	516.591	±	25.8735	b	A	516.591	±	25.8735	b	A
33	183.633	±	24.1087	a	B	701.349	±	15.393	b	B	475.06	±	54.3582	c	A	153.483	±	31.4882	a	A	738.181	±	84.9295	b	B	518.837	±	93.6842	c	A
36	209.473	±	3.63869	a	B	501.161	±	43.2807	b	AC	314.792	±	24.8146	c	B	184.443	±	43.4009	a	A	445.869	±	23.9198	b	C	298.444	±	34.5072	c	B
42	253.901	±	37.3409	a	C	518.403	±	55.1107	b	AC	318.05	±	89.2161	a	BC	239.015	±	90.3639	a	AB	382.861	±	28.1096	a	CD	285.023	±	81.5276	a	B
48	228.02	±	38.1678	a	CB	433.775	±	41.0298	b	C	234.712	±	36.6219	a	C	218.13	±	15.5965	a	B	324.447	±	32.2153	c	D	198.419	±	47.9268	a	B
	Nitrate (μmol g−1 DW)
30	253.725	±	3.74036	a	A	232.974	±	25.301	a	A	232.974	±	25.301	a	A	485.127	±	16.5398	b	A	223.578	±	19.8048	a	A	223.578	±	19.8048	a	A
33	377.321	±	2.97196	a	B	300.747	±	38.9795	b	A	371.724	±	27.0813	ab	B	372.994	±	6.70813	a	B	264.125	±	39.6547	b	A	192.501	±	82.2562	b	AB
36	331.922	±	6.07308	a	C	223.939	±	37.2932	b	A	349.576	±	27.7205	a	B	400.886	±	21.3657	c	BC	134.046	±	9.16746	d	B	170.47	±	19.1544	b	B
42	355.272	±	14.0008	a	BC	156.07	±	16.3391	b	B	390.705	±	31.619	ac	B	406.464	±	23.7115	c	BC	78.7611	±	18.2602	d	C	187.788	±	23.1136	b	AB
48	321.19	±	25.8105	a	C	114.319	±	30.7037	b	B	398.919	±	12.4172	c	B	448.498	±	20.0773	d	CA	38.1887	±	18.6231	e	D	346.427	±	24.3778	f	C
	Potassium (μmol g−1 DW)
30	422.801	±	53.8014	a	A	378.559	±	10.4035	a	A	378.559	±	10.4035	a	A	813.514	±	42.2616	b	A	214.499	±	12.6074	c	A	214.499	±	12.6074	c	A
33	620.543	±	60.1374	a	B	386.778	±	56.9128	bd	A	483.651	±	72.751	b	B	720.98	±	47.9551	a	A	249.165	±	13.384	c	B	316.762	±	25.2499	d	BC
36	591.13	±	9.79362	a	B	276.435	±	24.2129	b	B	503.649	±	41.4118	a	B	752.427	±	70.3452	c	A	111.177	±	11.8761	d	C	297.155	±	33.0589	b	B
42	615.695	±	78.4419	ac	B	191.289	±	5.53791	b	C	538.21	±	68.8106	a	BC	752.571	±	89.1954	c	A	71.7715	±	1.18705	d	D	380.42	±	38.3132	e	C
48	559.612	±	32.213	a	B	157.365	±	22.8339	b	D	606.212	±	24.8686	a	C	820.276	±	118.751	c	A	46.1005	±	24.388	d	E	674.708	±	41.0549	ac	D
	Sodium (μmol g−1 DW)
30	143.245	±	33.207	a	A	895.831	±	112.173	b	A	895.831	±	112.173	b	AB	348.853	±	170.31	c	AB	408.669	±	60.361	c	A	408.669	±	60.361	c	A
33	245.708	±	19.6111	a	B	1123.21	±	33.7833	b	B	1143.88	±	132.423	b	A	309.533	±	30.891	c	AB	644.934	±	105.235	d	B	668.026	±	44.9761	d	B
36	241.5	±	42.145	a	B	945.781	±	30.7416	b	A	773.788	±	80.3475	c	BC	280.171	±	36.1562	a	A	439.67	±	45.0121	d	A	389.093	±	17.5451	d	C
42	278.486	±	45.2865	a	B	912.207	±	33.561	b	A	695.946	±	133.464	c	BC	352.362	±	42.656	ad	AB	406.288	±	17.8725	d	A	255.949	±	8.96561	e	D
48	290.499	±	39.2893	a	B	889.176	±	107.406	b	A	661.106	±	35.6033	c	C	382.052	±	39.7325	d	B	411.265	±	4.4398	d	A	276.846	±	31.8951	a	D
	Potassium:Sodium
30	2.9516	±	0.341327	a	A	0.422578	±	0.0802543	b	A	0.422578	±	0.0849774	b	A	2.33197	±	0.289264	a	A	0.524871	±	0.0364988	b	A	0.524871	±	0.0398766	b	A
33	2.52553	±	0.19132	a	A	0.344352	±	0.0319022	b	AB	0.422816	±	0.0450242	bc	A	2.32925	±	0.36977	a	A	0.386341	±	0.0623523	bc	B	0.474177	±	0.0347607	c	B
36	2.44774	±	0.271754	a	AB	0.292282	±	0.022529	b	B	0.650888	±	0.0728502	c	B	2.6856	±	0.215362	a	A	0.252865	±	0.0358698	b	C	0.763713	±	0.0503864	c	C
42	2.21087	±	0.357507	a	AB	0.209699	±	0.0235061	b	C	0.773349	±	0.051683	c	BC	2.13579	±	0.392743	a	A	0.176652	±	0.0244319	b	D	1.48631	±	0.0965612	d	D
48	1.92638	±	0.302564	a	B	0.176978	±	0.0274058	b	C	0.916967	±	0.0890755	c	C	2.14703	±	0.365318	ae	A	0.112094	±	0.0175044	d	E	2.43712	±	0.189512	e	E
	Sap osmolality (mOsmol kg−1)
30	329.533	±	33.2742	a	AB	617.456	±	26.0509	b	A	617.456	±	24.9774	b	A	353.867	±	34.7116	a	A	369.824	±	29.199	a	A	369.824	±	41.6312	a	A
33	318.065	±	29.0811	a	A	558.638	±	53.8044	b	AB	521.031	±	45.0242	b	B	324.225	±	40.3724	a	A	350.162	±	34.4808	a	A	308.934	±	36.2901	a	A
36	306.504	±	21.0379	a	A	553.489	±	35.0579	b	AB	460.291	±	42.8502	bc	B	337.923	±	21.8434	a	A	392.972	±	27.0099	c	AB	303.944	±	44.0881	a	A
42	396.685	±	37.4529	ac	B	504.127	±	37.0121	bc	B	485.177	±	51.683	bc	B	319.019	±	43.1291	a	A	445.039	±	23.2836	c	BC	295.495	±	31.5293	a	A
48	314.748	±	30.2564	a	A	645.424	±	44.8115	b	AB	453.11	±	69.0755	c	B	295.012	±	39.8382	a	A	474.642	±	36.6817	c	C	291.682	±	46.2408	a	A
	H2O2 (μmol g−1 DW)
30	0.658072	±	0.0807778	a	A	0.493575	±	0.181793	a	AB	0.493575	±	0.181793	a	A	1.86277	±	0.457789	b	A	1.95745	±	0.257931	b	A	1.95745	±	0.257931	b	A
33	1.77029	±	0.329471	a	B	0.751837	±	0.0966416	b	A	2.56967	±	0.144083	c	B	1.6072	±	0.417636	a	A	3.44319	±	0.525735	d	B	4.59493	±	0.945376	d	B
36	1.79918	±	0.379273	a	B	0.305741	±	0.121823	b	B	3.18454	±	1.35085	c	B	1.53166	±	0.605697	a	A	2.15179	±	0.427108	a	C	2.97425	±	0.573576	ac	CD
42	0.826493	±	0.319998	a	A	0.300335	±	0.149319	b	B	1.13196	±	0.451347	a	C	3.47405	±	0.290764	c	B	1.75831	±	0.722087	ad	A	2.41422	±	0.384779	d	AC
48	0.620561	±	0.230157	a	A	0.524087	±	0.0366924	a	B	0.982892	±	0.29414	ac	C	3.83331	±	1.20468	b	B	1.67001	±	0.475153	c	A	3.67227	±	0.601618	b	DB
	MDA (nmol g−1 DW)
30	38.2183	±	1.90935	a	A	11.2949	±	0.316986	b	A	11.2949	±	0.316986	b	A	34.6584	±	1.75887	a	A	32.7961	±	1.25512	a	A	32.7961	±	1.25512	a	A
33	38.4009	±	0.956973	a	A	17.4692	±	1.26059	b	B	31.1813	±	0.6803	c	B	30.0881	±	1.9642	ce	A	48.6582	±	2.78181	d	B	26.8536	±	2.3639	e	A
36	36.4279	±	1.515	a	A	14.9266	±	1.2956	b	C	27.9323	±	2.0908	c	B	48.8614	±	4.37148	d	B	24.6349	±	0.368072	e	C	22.3576	±	0.921653	f	B
42	16.3977	±	0.752622	a	B	10.1223	±	0.982412	b	A	36.9739	±	3.43591	c	C	47.1675	±	1.65472	d	B	18.667	±	0.682147	e	D	28.8791	±	1.15668	f	A
48	21.9704	±	0.764549	a	C	10.597	±	1.10034	b	A	28.3512	±	0.502665	c	B	64.6462	±	3.38333	d	C	12.0483	±	0.470634	b	E	59.6477	±	1.87768	d	C
	Starch (µmol glucoseeq g-1 DW)
30	88.4093	±	6.7964	a	A	126.062	±	4.63961	b	A	126.062	±	4.63961	b	A	147.877	±	35.1112	b	A	80.9579	±	24.2945	a	A	80.9579	±	24.2945	a	A
33	90.8455	±	11.3824	a	A	101.967	±	23.6569	a	AB	101.781	±	19.9901	a	A	150.976	±	10.9142	b	A	93.0338	±	25.4353	a	A	116.25	±	38.9107	ab	ABC
36	96.3175	±	12.9191	a	A	85.9783	±	5.63226	a	B	109.549	±	27.2715	a	A	167.352	±	27.8397	b	A	83.3514	±	14.806	a	A	129.563	±	2.97611	a	B
42	61.8267	±	10.8738	a	B	57.6814	±	18.1717	a	C	68.2569	±	4.08116	a	B	160.159	±	27.0381	b	A	91.6862	±	14.9333	c	A	167.043	±	27.4466	b	C
48	53.9602	±	13.0278	a	B	55.8671	±	13.8155	a	C	52.4427	±	5.60277	a	C	158.904	±	32.4245	b	A	75.1365	±	10.645	a	A	152.991	±	26.0126	b	BC
	Hexoses (µmol g-1 DW)
30	101.328	±	10.5072	a	A	157.647	±	21.3831	b	A	157.647	±	22.3831	b	A	108.72	±	15.3816	a	A	44.8463	±	12.4301	c	AC	44.8463	±	14.4301	c	A
33	47.0722	±	2.42669	a	B	64.7614	±	12.7242	b	BC	42.0024	±	7.45248	a	B	147.073	±	12.6998	c	B	141.109	±	9.05764	c	B	108.767	±	23.4979	d	B
36	42.1558	±	5.27958	a	BC	54.2574	±	6.9459	a	B	24.9828	±	4.22503	b	C	190.436	±	14.2739	c	C	152.311	±	37.2169	c	B	104.416	±	6.34946	d	B
42	37.3691	±	5.34356	a	C	82.4123	±	5.39784	b	C	51.5686	±	9.87224	ad	B	216.69	±	30.4733	c	C	64.5603	±	8.82592	d	A	146.756	±	31.7471	e	B
48	34.2142	±	6.60922	a	C	54.1282	±	10.6766	b	B	69.2478	±	14.5287	b	B	338.024	±	33.5569	c	D	43.004	±	9.05038	ab	C	203.646	±	10.8484	d	C
	Sucrose (µmol glucoseeq g-1 DW)
30	11.1511	±	1.29726	a	A	29.1198	±	2.35752	b	A	29.1198	±	2.35752	b	A	14.1078	±	2.96718	ac	A	16.2572	±	2.37442	c	A	16.2572	±	2.37442	c	AB
33	8.47768	±	1.63866	a	B	12.379	±	2.69793	ae	BC	4.13517	±	1.33448	b	B	23.1021	±	2.29785	c	B	33.7783	±	2.87172	d	B	13.2004	±	2.45724	e	A
36	5.87111	±	1.19999	a	BC	7.89939	±	2.9072	a	B	4.594	±	1.25114	b	B	19.5438	±	4.08789	c	AB	20.763	±	4.25001	c	A	13.2672	±	0.811102	d	A
42	5.87269	±	1.58874	a	BC	20.5246	±	6.54233	b	AC	5.40145	±	0.929547	a	B	38.5372	±	8.2177	c	C	12.3356	±	0.147127	d	C	20.466	±	3.89852	b	B
48	3.63893	±	1.22094	a	C	11.8875	±	2.81204	b	B	6.78667	±	2.21482	a	B	50.2731	±	9.4476	c	C	5.72103	±	1.1423	a	D	16.0881	±	0.997243	e	A
	Glycine betaine (µmol g-1 DW)
30	5.14946	±	0.566247	a	A	12.9511	±	0.895721	b	A	12.9511	±	0.895721	b	A	12.5535	±	3.55887	b	A	11.0523	±	1.37093	b	AB	11.0523	±	1.37093	b	A
33	9.26105	±	1.32437	a	B	8.85574	±	0.85328	a	B	8.35774	±	1.29151	ab	B	6.51538	±	1.29779	b	B	13.8048	±	2.39696	c	A	15.8287	±	3.0954	c	B
36	9.33646	±	0.828839	ac	B	8.38855	±	0.507372	a	B	7.1461	±	0.124572	b	B	11.2755	±	2.17166	c	A	11.9177	±	1.82219	c	AB	10.3153	±	2.94949	abc	AB
42	5.75188	±	0.108345	a	A	8.80135	±	0.291382	b	B	5.02305	±	0.519271	a	C	10.3572	±	2.88178	b	AB	8.69803	±	1.83847	b	B	8.10268	±	1.56057	b	A
48	4.51216	±	0.50607	a	A	6.62382	±	0.512692	b	C	4.4318	±	0.231609	a	C	10.6335	±	0.0849588	c	A	4.48204	±	1.74953	ab	B	9.08687	±	2.28301	c	A
	Total proteins (mg g-1 DW)
30	20.8619	±	5.34877	a	A	48.3028	±	3.70491	b	A	48.3028	±	3.70491	b		62.9995	±	2.4015	c		29.4984	±	0.927946	d		29.4984	±	0.927946	d	d
33	42.9745	±	5.07288	ad	AD	53.2644	±	0.879233	b	AD	43.9665	±	2.07558	a		61.9687	±	3.89098	c		49.3175	±	1.86168	d		29.3962	±	2.00529	e	e
36	47.0025	±	5.28746	a	A	35.3062	±	5.21596	b	A	47.593	±	0.881754	a		80.6044	±	9.75107	c		32.975	±	3.986	b		33.1476	±	1.10761	b	b
42	52.5608	±	7.09037	a	A	27.6198	±	3.69003	b	A	48.6254	±	2.94596	a		73.3319	±	2.12912	c		18.2777	±	2.70592	d		44.4958	±	3.1826	a	a
48	44.5793	±	3.65839	a	A	33.3413	±	1.52098	b	A	45.503	±	5.77729	a		88.6406	±	3.37285	c		5.32824	±	0.766044	a		60.132	±	1.5443	d	d
	Total free amino acids (µmol g-1 DW)
30	340.436	±	16.9038	a	A	409.264	±	49.319	a	A	409.264	±	49.319	a	A	343.615	±	55.4881	a	AC	301.958	±	31.947	a	A	301.958	±	31.947	a	A
33	573.986	±	84.9882	a	BC	392.282	±	32.4585	b	A	457.62	±	21.5321	c	A	268.803	±	7.89785	d	B	450.092	±	26.2352	c	B	284.995	±	19.7009	d	A
36	603.506	±	93.557	a	B	322.447	±	13.5189	b	B	404.648	±	55.7131	c	A	274.062	±	26.8453	b	AB	337.461	±	32.9311	b	A	192.984	±	17.675	d	B
42	605.59	±	50.5311	a	B	254.479	±	35.9799	bd	C	561.213	±	62.6421	a	B	367.327	±	33.0516	c	C	267.857	±	26.8206	b	A	199.21	±	19.6324	d	B
48	462.571	±	25.3075	a	C	168.431	±	3.30979	b	D	656.484	±	44.2988	c	B	432.489	±	39.943	ae	C	93.1088	±	4.43389	d	C	398.741	±	9.93398	e	C
	Alanine (amino acids are expressed as µmol g-1 DW)
30	5.27248	±	0.00909962	a	A	7.60037	±	1.32695	b	AB	7.60037	±	1.32695	b	AB	15.9133	±	0.656855	c	A	7.23093	±	1.71152	b	A	7.23093	±	1.71152	b	A
33	10.0349	±	0.180546	a	B	10.0138	±	0.480924	b	A	7.16481	±	0.0705382	c	A	13.3155	±	0.239154	d	B	14.1276	±	0.812812	e	B	10.8261	±	2.81631	ab	AB
36	8.89202	±	1.15738	a	B	6.98285	±	0.930074	ab	B	6.86278	±	0.743379	b	A	22.3817	±	5.27657	c	C	12.3066	±	2.2259	a	B	8.88499	±	1.6056	ab	A
42	6.37766	±	0.579464	a	C	9.30532	±	1.33725	b	A	10.9156	±	2.63082	b	BC	21.546	±	3.49916	c	C	5.4593	±	0.0613182	d	A	10.2437	±	3.3206	b	AB
48	4.1753	±	0.143062	a	D	3.29784	±	0.051162	b	C	12.2334	±	0.195012	c	C	28.889	±	3.343	d	C	3.06998	±	0.0160602	e	C	10.9358	±	0.0821485	f	B
	Asparagine
30	28.4125	±	0.90484	a	A	21.4186	±	3.50887	b	A	21.4186	±	3.50887	b	A	12.3159	±	5.79434	c	A	32.1923	±	7.07236	a	A	32.1923	±	7.07236	a	A
33	67.3075	±	7.37681	a	B	21.4771	±	4.26342	be	A	33.6062	±	2.60185	c	B	5.56191	±	0.273463	d	B	21.0418	±	2.04458	e	B	13.1721	±	3.97518	b	B
36	80.8476	±	5.63584	a	B	18.6223	±	0.123713	b	A	46.618	±	10.8485	c	BC	9.01111	±	2.29525	d	A	19.1143	±	5.56643	be	B	10.2875	±	1.2282	e	B
42	73.5894	±	3.72573	a	B	8.9281	±	1.29174	b	B	57.0813	±	13.1869	ad	CD	27.7977	±	5.89334	c	C	56.3426	±	4.12809	d	C	9.38908	±	0.398902	b	B
48	81.1345	±	6.94312	a	B	9.86498	±	1.92541	b	B	90.8422	±	17.3018	a	D	19.7374	±	4.24705	c	C	7.18789	±	0.760253	b	D	26.7304	±	3.46798	c	A
	Aspartate
30	7.58466	±	0.808772	a	AC	9.89451	±	1.51298	b	A	9.89451	±	1.51298	b	A	12.1461	±	1.73652	b	A	12.0219	±	2.23047	b	A	12.0219	±	2.23047	b	A
33	11.1709	±	0.980495	a	B	8.39792	±	0.533636	b	A	9.19929	±	0.855882	b	A	8.19272	±	0.623776	b	B	13.3106	±	0.322182	a	A	11.7797	±	3.05171	ab	A
36	9.66387	±	1.51923	a	AB	5.18279	±	0.285528	b	B	8.58291	±	1.45116	a	A	11.2387	±	2.93663	a	AB	10.5809	±	2.3216	a	A	6.89188	±	0.22205	c	B
42	6.89968	±	0.813042	a	C	6.49021	±	1.28992	a	AB	12.1257	±	3.68177	b	A	6.99815	±	1.19232	a	B	12.4489	±	0.66665	b	A	4.68049	±	0.114776	c	C
48	8.82125	±	0.8064	a	A	5.6995	±	0.466347	b	B	19.6368	±	1.10811	c	B	12.1128	±	1.2747	d	A	4.62848	±	0.242133	b	B	10.4752	±	0.473251	d	A
	GABA
30	0.00569985	±	0.000309817	a	A	1.97879	±	0.353521	b	AC	1.97879	±	0.353521	b	A	4.33276	±	0.716621	c	A	0.830372	±	0.144379	d	A	0.830372	±	0.144379	d	A
33	0.00542764	±	0.000278959	a	A	2.98999	±	0.147204	b	B	2.84423	±	0.0279109	b	B	4.1279	±	0.0979312	c	A	2.07301	±	0.387483	d	B	2.54905	±	0.554258	bd	B
36	0.00858546	±	0.0024286	a	A	2.23106	±	0.328196	b	A	3.32268	±	0.629786	c	BCD	10.5976	±	0.412064	d	B	2.20181	±	0.341475	b	B	2.53482	±	0.504564	bc	B
42	0.00532463	±	0.000925569	a	A	2.97026	±	0.436451	b	AB	4.13945	±	1.11981	b	C	8.99789	±	1.15152	c	B	1.05417	±	0.0173559	d	A	2.80574	±	1.47651	b	B
48	0.072769	±	0.00879719	a	A	1.68821	±	0.024639	b	C	3.18081	±	0.0903667	c	D	12.0153	±	2.22155	d	B	1.18615	±	0.00620517	e	C	9.35941	±	0.99114	d	C
	Glutamate
30	14.915	±	0.716812	a	A	19.9052	±	3.03117	b	A	19.9052	±	3.03117	b	A	35.1019	±	7.59105	c	AB	17.8891	±	2.84504	ab	A	17.8891	±	2.84504	ab	AB
33	21.4025	±	0.379725	a	B	18.1405	±	2.11093	b	A	18.8629	±	0.929762	b	A	36.0631	±	0.37629	c	A	23.4328	±	1.1135	d	B	23.6299	±	4.54859	ad	A
36	17.9493	±	2.52857	a	ABC	11.8444	±	0.393277	b	B	13.7476	±	1.49793	bc	B	37.5267	±	6.06216	d	A	20.0711	±	4.37543	a	AB	15.706	±	1.11764	ac	BC
42	18.3908	±	0.21177	a	C	10.9553	±	1.66695	b	B	18.6753	±	4.32274	ac	AB	26.3616	±	4.62997	c	B	11.6726	±	0.827368	b	C	12.7903	±	1.79647	b	C
48	13.6228	±	0.130576	a	D	11.5323	±	1.41664	b	B	27.5103	±	2.57108	c	C	24.7626	±	5.17081	c	B	4.74649	±	0.248306	d	D	17.7444	±	0.79042	e	B
	Glutamine
30	221.051	±	15.769	ab	A	279.462	±	42.374	a	A	279.462	±	42.374	A		176.601	±	33.5932	bc	A	159.37	±	36.3276	c	AC	159.37	±	36.3276	c	A
33	340.369	±	19.3765	a	B	246.445	±	14.8676	b	A	291.836	±	16.3073	A		128.181	±	7.05924	c	B	270.531	±	20.552	b	B	127.332	±	40.1509	c	A
36	370.156	±	30.0065	a	B	217.08	±	9.84641	b	C	229.965	±	31.9298	B		104.43	±	21.2225	c	B	209.677	±	51.5779	b	AB	110.715	±	16.5527	c	A
42	395.663	±	46.9061	a	B	150.107	±	25.6268	bc	D	360.339	±	78.3486	AC		191.491	±	39.3926	b	A	117.777	±	23.3193	c	C	110.848	±	32.8031	c	A
48	278.626	±	33.6976	a	C	87.8319	±	0.277629	b	E	390.731	±	34.0633	C		228.424	±	61.7329	a	A	36.3534	±	1.90178	d	D	222.117	±	14.7887	a	B
	Glycine
30	0.715899	±	0.0347374	a	A	1.057	±	0.270616	ac	AB	1.057	±	0.270616	ac	A	1.95071	±	0.257584	bc	A	1.59842	±	0.362083	c	AB	1.59842	±	0.462083	c	AB
33	1.50112	±	0.332763	ab	B	1.42126	±	0.108141	a	A	1.48185	±	0.189779	a	A	1.47791	±	0.0181052	a	B	1.81465	±	0.0827478	b	A	1.94425	±	0.295128	b	A
36	1.53422	±	0.232331	a	B	0.957468	±	0.257823	b	B	1.16993	±	0.158957	b	A	1.99425	±	0.197699	c	A	1.20574	±	0.191017	ab	BC	1.20901	±	0.0657932	b	B
42	1.21237	±	0.450495	ab	AB	0.800145	±	0.071462	a	B	1.25426	±	0.406414	ab	A	1.65561	±	0.206829	b	AB	1.01021	±	0.097926	a	C	0.955832	±	0.110893	a	C
48	1.30957	±	0.295707	a	B	0.699453	±	0.0101348	b	C	1.82087	±	0.153657	c	B	1.84503	±	0.150634	c	A	0.749404	±	0.0392041	b	D	2.18437	±	0.510362	c	A
	Ornithine
30	9.8977	±	1.39932	a	A	6.0868	±	0.796689	b	A	6.0868	±	0.796689	b	A	8.96441	±	2.60414	ab	AB	4.0017	±	1.13161	c	AC	4.0017	±	1.13161	c	A
33	14.9407	±	3.02119	a	B	10.2016	±	2.50143	b	B	17.3941	±	1.59117	a	BD	10.3	±	0.202	b	A	6.65327	±	0.0395908	c	B	6.23797	±	0.925702	c	B
36	15.6465	±	0.919185	a	B	4.86652	±	1.1882	b	AC	29.0698	±	1.0426	c	C	7.18713	±	0.00909953	d	B	4.29141	±	0.263342	b	A	4.418	±	0.542525	b	A
42	17.3063	±	4.10023	a	B	4.27043	±	0.079542	b	C	23.3555	±	5.72431	a	BC	6.9773	±	0.538793	c	B	3.54006	±	0.0844061	d	C	4.03132	±	0.684768	bd	A
48	6.48544	±	0.269121	a	C	3.538	±	0.636509	b	C	15.5293	±	0.00212234	c	D	7.78828	±	1.06194	a	B	2.52949	±	0.0132327	d	D	7.33769	±	0.202527	e	B
	Proline
30	16.0209	±	0.61101	a	A	27.6258	±	0.766029	b	A	27.6258	±	0.766029	b	A	24.6174	±	0.301993	c	A	20.8283	±	3.34863	d	A	20.8283	±	3.34863	d	AC
33	19.0574	±	1.32661	a	BC	33.5348	±	1.0929	b	B	28.2326	±	2.06715	c	A	22.9705	±	1.03923	d	B	45.2218	±	5.42047	e	B	26.5226	±	2.29103	d	A
36	20.5768	±	0.805956	a	B	25.3252	±	1.46027	b	A	22.3869	±	2.53164	bc	B	22.4986	±	0.549909	c	B	20.1422	±	0.908625	a	A	11.8329	±	1.72498	d	B
42	20.902	±	1.37687	a	B	31.0268	±	1.2943	b	B	24.2669	±	2.30226	ac	B	25.4611	±	0.935307	c	A	16.0668	±	1.10309	d	C	16.4445	±	0.759737	d	C
48	16.987	±	1.11723	a	AC	20.8184	±	2.13546	b	C	21.7604	±	0.745386	b	B	30.5934	±	1.64973	c	C	11.423	±	1.7169	d	D	22.5662	±	1.92369	b	A
	Serine
30	4.58879	±	0.141198	a	A	7.95479	±	1.14797	b	A	7.95479	±	1.14797	b	B	9.64342	±	3.60805	a	AB	10.7223	±	1.47005	a	A	10.7223	±	1.47005	a	A
33	8.47365	±	1.06739	a	A	9.7312	±	0.559076	a	A	9.71701	±	0.359063	a	A	7.96464	±	0.154982	a	A	11.8412	±	0.939488	a	A	8.65245	±	3.04514	a	AB
36	6.94971	±	0.730483	a	A	6.22673	±	0.426784	ab	A	6.24775	±	0.388363	ac	A	11.9343	±	3.00253	d	B	9.21207	±	1.99979	ad	A	5.82999	±	0.168349	bc	B
42	7.11782	±	1.13775	a	A	6.18395	±	0.878192	a	A	6.52865	±	1.84359	a	A	9.67628	±	1.76459	a	B	6.59867	±	0.0912675	a	B	4.84211	±	0.70808	a	C
48	5.17809	±	0.571364	a	A	2.93976	±	0.664486	b	A	7.13548	±	0.57193	c	B	8.39257	±	1.27289	c	AB	2.82754	±	0.0147919	b	C	13.3121	±	2.25649	d	A
	Threonine
30	1.31729	±	0.527204	a	A	2.6887	±	0.542768	b	A	2.6887	±	0.542768	b	A	0.948721	±	0.444396	ac	A	0.421776	±	0.191069	c	A	0.421776	±	0.191069	c	A
33	2.25331	±	0.075306	a	B	2.8407	±	0.0989022	b	A	0.756849	±	0.111178	c	B	0.699493	±	0.035947	c	A	2.10828	±	0.23786	a	B	1.23428	±	0.42263	d	B
36	1.6066	±	0.38253	a	A	2.57827	±	0.455133	b	A	0.889946	±	0.266813	c	BC	0.688965	±	0.0448925	c	A	1.25369	±	0.315134	ac	C	0.714553	±	0.0512246	c	C
42	3.34093	±	0.103855	a	C	0.780287	±	0.149104	b	B	1.47916	±	0.46639	c	C	0.884967	±	0.356118	b	A	1.36045	±	0.0108119	c	C	0.516816	±	0.125344	b	A
48	2.03478	±	0.463056	a	AB	1.17873	±	0.390837	ab	B	3.82547	±	0.450602	c	A	0.807799	±	0.0805768	b	A	0.628616	±	0.00328852	d	A	1.15934	±	0.0305123	e	B
	Minor amino acids (Sum of Arginine, Histine, Isoleucine, Leucine, Lysine, Methionine, Phenylalanine, Tyrosine, Tryptophan and Valine)
30	30.6538	±	1.33016	a	A	23.5911	±	3.12649	b	AB	23.5911	±	3.12649	b	A	41.0799	±	9.44396	a	A	34.8513	±	8.59629	a	AB	34.8513	±	8.59629	a	A
33	77.4697	±	12.7748	a	B	27.0883	±	1.0374	b	A	36.5237	±	0.456221	c	B	29.9492	±	0.828715	b	B	37.9356	±	1.03061	c	A	51.1148	±	10.6514	d	AD
36	69.6752	±	18.3629	a	B	20.5496	±	4.2097	b	B	35.7857	±	6.01244	c	B	34.5725	±	1.85734	c	C	27.4045	±	5.54168	bc	B	13.9598	±	0.820247	d	B
42	54.7845	±	12.6078	a	BC	22.6614	±	1.97438	b	B	41.0525	±	10.922	a	B	39.4792	±	3.97348	a	AC	34.5258	±	7.10311	c	A	21.6622	±	2.9765	b	C
48	44.1242	±	0.795251	a	C	19.3423	±	4.01642	b	B	62.2775	±	3.32324	c	C	57.1206	±	4.79515	ac	D	17.7784	±	0.0930054	b	C	54.8184	±	6.72273	ac	D
